# Supplementary material for: Dysregulation of bile acids increases the risk for preterm birth in pregnant women
Source: Nat Commun. 2020 Apr 30;11:2111. doi: 10.1038/s41467-020-15923-4 (PMC7193585; doi:10.1038/s41467-020-15923-4)
Supplement: Supplementary file 3 — Source Data [file 41467_2020_15923_MOESM3_ESM.xlsx]

## Sheet: Fig. 1a
Fig. 1a
		sTBA (mM)
			FTB	PTB		FTB	PTB
		Average	4.68	5.69		n=33,880	n=2,875
		SD	5.31	12.45

## Sheet: Fig. 1b
Fig. 1b	sTBA (mM)	PTB Rates (%)			PTB Rates (%)	sTBA (mM) (Avg.)	SD
	<10	7.61			7.62	3.746	2.25
	10-39.9	9.19			9.19	14.985	5.807
	40-99.9	29.45			29.45	57.988	15.33
	≥100	50			50	143.145	44.63
	sTBA (mM)	Total (n)	PTB (n)
	<10	34227	2605
	10-39.9	2362	217
	40-99.9	146	43
	≥100	20	10
	Total	36755	2875

## Sheet: Fig. 1c
Fig. 1c
			AST Levels (U/L)
			FTB	PTB		FTB	PTB
		Average	16.36	20.35		n=33,880	n=2,875
		SD	14.7	28.56

## Sheet: Fig. 1d
Fig. 1d		AST (U/L)	PTB Rates (%)			PTB Rates (%)	AST (U/L) (Avg.)	SD
		0-40	7.57			7.57	14.19	2.56
		41-80	11.76			11.76	54.56	8.57
		81-200	19.37			19.37	118.17	32.27
		201-	30.77			30.77	312.92	90.49
		sTBA (mM)	Total (n)	PTB (n)
		<10	34227	2605
		10-39.9	2362	217
		40-99.9	146	43
		≥100	20	10
		Total	36755	2875

## Sheet: Fig. 1e
Fig. 1e
		AST (U/L)			sTBA (mM)
		Average	SD		Average	SD
		15.52	9.43		3.746	2.25
		28.14	38.96		14.985	5.807
		83.34	96.87		57.988	15.33
		137.2	150		143.145	44.63

## Sheet: Fig. 2a
Fig. 2a		Ages	PTB Rates (%)
		18-24	8.1
		25-29	6.8
		30-34	8.6
		35-39	11.5
		40-50	20.1
		Ages	Total (n)	PTB (n)	PTB Rates (%)
		18-24	9000	730	8.1
		25-29	19289	1320	6.8
		30-34	6122	529	8.6
		35-39	2025	232	11.5
		40-50	319	64	20.1

## Sheet: Fig.2b
Fig. 2b		Ages	PTB Rates (%)	sTBA (mM) (Avg.)	SD
		18-24	8.1	4.69	5.51
		25-29	6.8	4.77	6.46
		30-34	8.6	4.71	5.57
		35-39	11.5	4.97	7.29
		40-50	20.1	5.6	9.46
		Ages	Total (n)	PTB (n)	PTB Rates (%)
		18-24	9000	730	8.1
		25-29	19289	1320	6.8
		30-34	6122	529	8.6
		35-39	2025	232	11.5
		40-50	319	64	20.1

## Sheet: Fig. 2c
Fig. 2c		Pre-pregnant BMI	PTB Rates (%)
		<18.5	8.2
		18.5-24.9	7.1
		25-29.9	11.9
		≥30	14.6
		Pre-pregnant BMI	Total (n)	PTB (n)	PTB Rates (%)
		<18.5	2973	243	8.2
		18.5-24.9	29004	2058	7.1
		25-29.9	4593	547	11.9
		≥30	185	27	14.6

## Sheet: Fig. 2d
Fig. 2d		Pre-pregnant BMI	PTB Rates (%)	sTBA (mM) (Avg.)	SD
		<18.5	8.2	4.67	7.02
		18.5-24.9	7.1	4.74	5.98
		25-29.9	11.9	4.89	6.77
		≥30	14.6	5.12	7.86
		Pre-pregnant BMI	Total (n)	PTB (n)	PTB Rates (%)
		<18.5	2973	243	8.2
		18.5-24.9	29004	2058	7.1
		25-29.9	4593	547	11.9
		≥30	185	27	14.6

## Sheet: Fig. 3a
Fig. 3a			PTB Rates (%)				sTBA (mM) (Avg.)	SD			PTB Rates (%)	sTBA (mM) (Avg.)	SD
		All Subjects	7.82			All Subjects	4.76	5.31		All Subjects	7.82	4.76	5.31
		NAFLD	13.96			NAFLD	7.27	13.28		NAFLD	13.96	7.27	13.28
		ICP	23.17			ICP	31.71	24.37		ICP	23.17	31.71	24.37
		NAFLD	Subjects (n)	Rates (%)		ICP	Subjects (n)	Rates (%)
		FTB	1337	86.04		FTB	388	76.83
		PTB	217	13.96		PTB	117	23.17

[truncated: 46 more sheets: Fig. 3b, Fig. 3c, Fig. 3d, Fig. 4a, Fig. 4b, Fig. 5a, Fig. 5b, Fig. 6a, Fig. 6b, Fig. 6c, Fig. 7a, Fig. 7b, Fig. 7c, Fig. 8a, Fig. 8b, Fig. 8c, sFig. 1a, sFig. 1b, sFig. 1c, sFig. 1d …]
